# Supplementary material for: Using natural language processing to extract information from clinical text in electronic medical records for populating clinical registries: a systematic review
Source: J Am Med Inform Assoc. 2025 Oct 15;33(2):484–99. doi: 10.1093/jamia/ocaf176 (PMC12844598; doi:10.1093/jamia/ocaf176)
Supplement: ocaf176_Supplementary_Data [file ocaf176_supplementary_data.zip]

Archive with 3 entries (3 files):
- Supplementary materials_clean.docx
- Supplementary_consolidated_study_information.xlsx.txt
- Supplementary_data_exported_from_Covidence.xlsx.txt
