# Supplementary material for: Using natural language processing to extract information from clinical text in electronic medical records for populating clinical registries: a systematic review
Source: J Am Med Inform Assoc. 2025 Oct 15;33(2):484–99. doi: 10.1093/jamia/ocaf176 (PMC12844598; doi:10.1093/jamia/ocaf176)
Supplement: ocaf176_Supplementary_Data [file ocaf176_supplementary_data.zip › Supplementary_consolidated_study_information.xlsx.txt]

## Sheet: Sheet1
Consolidated Study Information
Study	Country	Clinical registry	Study population	Number of sites data were extracted	Data timeframe	Patient cohort	Clinical text type	Clinical text language	Number of clinical text documents	Length of clinical text	Methods used for data annotation	Domain experts for annotation	Number of Annotators	Inter-rater agreement （Kappa)	NLP Method	Model algorithms	Annotated Corpus Size & Configuration	Internal validation	External validation	±Performance (%)	Number of data elements	Data elements / Data type
Al-Haddad et al. 2010[29]	US	IPMNs database	Existing registry	1	January 2007 – December 2007	5,694 IPMNs patients	Pathology reports	English	165000	NI	Manual annotation	Yes	NI	NI	Rule-based	Regular expression and additional algorithmic rules	NI	Non-random split	ND	Precision: 95.5 Sensitivity/recall: 97.5	1	Intraductal papillary mucinous neoplasm (IPMN) / Categorical (Binary)
Davis et al. 2013[19]	US	Multiple sclerosis database	Retrospective cohort	1	1997 – 2013	5,789 multiple sclerosis patients	Clinical notes	English	5849	NI	Manual annotation	Yes	3	0.96	Rule-based	Regular expression	Training: 899 Test: 4,890	Random split	ND	*Macro F1: 74.5 (49.0-94.0) *Macro precision: 92.1 (87.0-99.0) *Macro sensitivity/recall: 65.8 (33.0-98.0) *Macro specificity: 95.5 (81.0-100.0)	8	Clinical subtype / Categorical (Nominal) Presence of oligoclonal bands / Categorical (Binary) Year of diagnosis / Numerical (Discrete) Expanded Disability Status Scale (EDSS) score / Categorical (Ordinal) Timed 25-foot walk / Numerical (Continuous) Year of first neurological symptom / Numerical (Discrete) Origin of first neurological symptom / Categorical (Nominal) Multiple sclerosis medications …
Rastegar-Mojarad et al. 2017[79]	US	Gynecology surgery registry	Existing registry	1	1998 – 2014	7,123 gynecology surgical patients	Surgical notes	English	7123	NI	Existing annotated data	No	NA	NA	Text classification	Naive Bayes, random forest, SVM	NI	Random split Cross-validation	ND	F1: 75.0-86.4 Precision: 64.1-80.2 Sensitivity/recall: 73.3-94.6	1	Procedure / Categorical (Nominal)
Tian et al. 2019[80]	China	Chinese coronary artery disease registry	Existing registry	15	NI	150 coronary artery disease patients	NI	Chinese	NI	NI	Manual annotation	Yes	3	NI	Rule-based	Regular expression	NI	Random split	ND	Accuracy: 93.29	56	Heart rate / Numerical (Continuous) Blood pressure (systolic) / Numerical (Continuous) Blood pressure (diastolic) / Numerical (Continuous) Height / Numerical (Continuous) Weight / Numerical (Continuous) Typical angina / Categorical (Binary) Non-chest pain symptoms / Categorical (Binary) Echocardiographic abnormalities / Categorical (Binary) Atypical discomfort / Categorical (Binary) Abnormal ECG …
Alawad et al. 2021[81]	US	Cancer registry	Existing registry	2	2004 – 2018	NI	Pathology reports	English	410064	NI	Manual annotation	Yes	NI	NI	Text classification	MT-CNN	Training: 262,561 Validation: 65,626 Test: 81,877	Random split	ND	Macro F1: 58.5 Micro F1: 82.7	6	Tumor anatomic location site / Categorical (Nominal) Tumor subsite / Categorical (Nominal) Tumor laterality / Categorical (Nominal) Tumor behavior / Categorical (Nominal) Tumor histology / Categorical (Nominal) Tumor grade / Categorical (Ordinal)
Percha et al. 2022[18]	US	Breast oncology registry	Retrospective cohort	1	2010 – 2020	7,439 breast oncology patients	Clinical notes Laboratory notes Pathology reports	English	NI	An average of 374 sentences	Automated annotation	No	NA	NA	Natural language inference	Pretrained NLI language model	NA	†No split	ND	Accuracy: 51.2	43	Age / Numerical (Continuous) Site / Categorical (Nominal) Reconst / Categorical (Nominal) Neo_adj / Categorical (Nominal) Sln_bx_left / Categorical (Binary) Palpable_right / Categorical (Binary) Sln_bx_right / Categorical (Binary) Path_dx / Categorical (Nominal) Palpable_left / Categorical (Binary) Genetics / Categorical (Nominal) Fhx_breast / Categorical (Binary) Gravida / Numerical (Continuous)…
Cheung et al. 2023[20]	US	Spine surgery registry	Retrospective cohort	1	2013 – 2023	NI	Surgical notes	English	31502	NI	Manual annotation	Yes	3	NI	Rule-based	Regular expression	Training: 100 Test: 100	Random split	ND	F1: 81.0 Precision: 91.9 Sensitivity/recall: 72.3 NPV: 99.1 Accuracy: 98.9 Specificity: 99.8	14	Corpectomy / Categorical (Nominal) ACDF (Anterior Cervical Discectomy and Fusion) / Categorical (Nominal) ALIF (Anterior Lumbar Interbody Fusion) / Categorical (Nominal) AxiaLIF (Axial Lumbar Interbody Fusion) / Categorical (Nominal) Fusion / Categorical (Nominal) Laminectomy / Categorical (Nominal) LLIF (Lateral Lumbar Interbody Fusion) / Categorical (Nominal) Osteotomy / Categorical (Nominal) P…
Macri et al. 2023[82]	Australia	Ophthalmic diseases registry	Retrospective cohort	1	2019 – 2022	NI	Outpatient visit notes	English	33455	NI	Manual annotation	Yes	1	NA	NER	Spacy NER model	Training: 1,538 Test: 385	Random split	ND	F1: 81.3 Precision: 81.6 Sensitivity/recall: 81.0	1	Diagnosis / Categorical (Nominal)
Barr et al. 2023[83]	Canada	Manitoba glomerular diseases registry	Retrospective cohort	1	2002 – 2019	2,278 kidney biopsy patients	Pathology reports	English	2421	NI	Manual annotation	Yes	1	NA	Rule-based	Regular expression	Training: 80 Test: 2,511	Random split	ND	NI	38	Personal Health Identification – Categorical (Nominal) Last name / Categorical (Nominal) First name / Categorical (Nominal) Date of birth / Categorical (Ordinal) Age / Numerical (Continuous) Date biopsy collected / result received / Categorical (Ordinal) Diagnosis / Categorical (Nominal) Cores / Numerical (Continuous) Total glomeruli / Numerical (Continuous) Sclerosed glomeruli / Numerical (Conti…
Raza et al. 2023[84]	Canada	COVID-19 disease database	National Library of Medicine	NI	March 2022 – June 2022	5,000 COVID-19 patients	Case reports	English	5000	NI	Manual annotation	Yes	4	0.75	NER	Transformer-BiLSTM-CRF	Training: 3500 Test: 1500	Random split Cross-validation	Benchmark datasets	F1: 94.9	44	Gender / Categorical (Nominal) Height / Numerical (Continuous) Age / Numerical (Continuous) Date / Categorical (Ordinal) Weight / Numerical (Continuous) Smoking / Categorical (Nominal) Race_ethnicity / Categorical (Nominal) Relative_date / Categorical (Ordinal) Drug_name / Categorical (Nominal) Duration / Numerical (Continuous) Admission_discharge / Categorical (Nominal) Alcohol / Categorical (No…
Bosch et al. 2023[85]	Netherlands	Metastatic prostate cancer registry	Retrospective cohort	3	2016 – 2021	11,494 mHSPC or CRPC patients	NI	Dutch	NI	NI	Manual annotation	Yes	NI	NI	Text mining	Off-the-shelf NLP software (CTcue)	NA	Random split	ND	Accuracy: 87.4	11	Date of initial diagnosis / Categorical (Ordinal) Type of tumor / Categorical (Nominal) Gleason score / Numerical (Discrete) Weight / Numerical (Continuous) ECOG PS (Eastern Cooperative Oncology Group Performance Status) / Categorical (Ordinal) PSA (Prostate-Specific Antigen) / Numerical (Continuous) Hb (Hemoglobin) / Numerical (Continuous) MDT-date (Multidisciplinary Team date) / Categorical (Or…
Tavabi et al. 2024[14]	US	Registry of ACL reconstruction operations	Retrospective cohort	1	2000 - 2021	NI	Surgical notes	English	15277	NI	Manual annotation	Yes	3	NI	Text classification	SE-K, SE-E, BERT, and Ensemble model of these	Training: 800 Test: 200	Random split Cross-validation	Temporal	*Sensitivity/recall: 97.9 (92.0-100.0) *Specificity: 97.1 (83.0-100.0) *AUC: 97.6 (91.0-100.0) *Accuracy: 98.7 (95.0-100.0)	18	Laterality / Categorical (Nominal) Revision / Categorical (Binary) Graft Type / Categorical (Nominal) Interference / Categorical (Nominal) Endobutton / Categorical (Binary) Tightrope / Categorical (Binary) Medial Meniscus / Categorical (Binary) Lateral Meniscus / Categorical (Binary) Laterality / Categorical (Nominal) Injury Mech (Injury Mechanism) / Categorical (Nominal) Tear Type / Categorical …
Dai et al. 2024[86]	Taiwan	Taiwan Cancer Registry Center (TCRC)	Retrospective cohort	1	2018 - 2020	507 lung cancer patients	Pathology and imaging reports	Chinese	7378	NI	Manual annotation	Unspecified	4	0.84	NER	Rule-based and RoBERTa-BiLSTM-CRF	Training: 5,902 Test: 1,476	Random split	Temporal	*Macro F1: 91.8 (85.6-100.0) *Macro Precision: 92.5 (86.3-100.0) *Macro Sensitivity/recall: 91.1 (84.8-100.0)	30	AJCC Edition / Categorical (Ordinal) Date of First Surgical Procedure / Categorical (Ordinal) Diagnostic Confirmation / Categorical (Nominal) Date of Initial Diagnosis / Categorical (Ordinal) Other Staging System / Categorical (Nominal) Clinical Other Staging Group / Categorical (Nominal) SSF2 / Categorical (Ordinal) Laterality / Categorical (Nominal) Date of First Microscopic Confirmation / Cate…
Lee et al. 2024[87]	US	The Society of Thoracic Surgeons (STS) Adult Cardiac Surgery registry (STS-ACS)	Retrospective cohort	3	2011 - 2023	85,922 adult cardiac surgery patients	Operative reports	English	85922	An average of 170 words	Existing annotated data	No	NI	NI	Text classification	BioClinicalBERT	NI	Stratified by site, registry version and procedure	Temporal and geographic	F1: 45.5 Precision: 46.2 Sensitivity/recall: 47.0	94	SP_TV_Native / Categorical (Binary) SP_MV_Native / Categorical (Binary) SP_Cardiac_Valve_Any / Categorical (Binary) SP_MV_Surgery / Categorical (Binary) SP_CABG / Categorical (Binary) SP_AV_Surgery / Categorical (Binary) SP_MV_Replacement / Categorical (Binary) SP_AV_Replacement / Categorical (Binary) SP_TV_Surgery / Categorical (Binary) SP_PV_Replacement / Categorical (Binary) SP_MV_Repair / Cat…
Mou et al. 2024[88]	Germany	Cancer registry	Retrospective cohort	1	NI	50 breast cancer patients	Pathology reports	German	50	NI	Manual annotation	Yes	NI	NI	Generative LLMs	Mixtral-8x7B and GPT-4	Training: 25 Test: 25	Random split	ND	Correctness: 95.0 Completeness: 97.0	19	Examination Date / Categorical (Ordinal) Submission Number / Numerical (Continuous) Examined Preparation / Categorical (Nominal) Type of Biopsy / Categorical (Nominal) Biopsy Sampling Site / Categorical (Nominal) Localization / Categorical (Nominal) Tumor Proof / Categorical (Binary) ICD-O3 History / Categorical (Nominal) Grading / Categorical (Ordinal) Estrogen Positive Cells / Numerical (Contin…
Notes: NI: No information; NA: Not Applicable; NLP: natural language processing; SVM: support vector machine; MT-CNN: multitask convolutional neural network; NLI: natural language inference; NER: Named entity recognition; BiLSTM-CRF: bi-directional long short-term memory-conditional random field; SE-K: sentence extractor with keywords; SE-E: sentence extractor with embeddings; BERT: Bidirectional…
