# Supplementary material for: Using natural language processing to extract information from clinical text in electronic medical records for populating clinical registries: a systematic review
Source: J Am Med Inform Assoc. 2025 Oct 15;33(2):484–99. doi: 10.1093/jamia/ocaf176 (PMC12844598; doi:10.1093/jamia/ocaf176)
Supplement: ocaf176_Supplementary_Data [file ocaf176_supplementary_data.zip › Supplementary_data_exported_from_Covidence.xlsx.txt]

## Sheet: Sheet1
Covidence #	Study ID	Title	Reviewer Name	0.1 Author	0.2 Publication year	0.3 Publication title	0.4 Publication journal	0.5 Model name	1.1.1 Source of data	1.1.2 Number of sites/hospitals data were extracted	1.1.3 Date of data	1.1.4 Study site (e.g., country, city)	1.2.1 Patient number	1.2.2 The number of clinical notes	:	Training Number	Development Number	Test Number	1.2.3 The length of clinical notes	1.3 Clinical note types (list all the clinical notes mentioned in the study)	1.4 Language of clinical notes	1.5 Methods used for annotating data	1.6 Domain expert for annotation	1.7 Annotator number (if manual annotation performed)	1.8 Inter-annotator agreement (if manual annotation performed)	2.1 (Built) Clinical Registry	2.2 Registry patient cohort	2.3 Number of the Data elements extracted from free text	2.4 List all the extracted data elements	3.1 Task definition	3.2 Modelling method (algorithm)	4.1 Evaluation metrics :	Precision Value	Precision If other, specify metric name	Recall Value	Recall If other, specify metric name	F1 Value	F1 If other, specify metric name	Other Value	Other If other, specify metric name	5.1.1 Internal validation	5.1.2 External validation	6.1 Availability of dataset	6.2 Availability of source code	6.3 Availability of trained model	6.4 Implementation of the model	Describe the details of implementation	1.1 Sampling: reported details of the sampling strategy	1.2 Labelled data: reported the ground true dataset
334	Al-Haddad 2010	Natural language processing for the development of a clinical registry: a validation study in intraductal papillary mucinous neoplasms.	Consensus	Mohammad A. Al-Haddad	2010	Natural language processing for the development of a clinical registry: a validation study in intraductal papillary mucinous neoplasms	International Hepato-Pancreato-Biliary Association	Regenstrief EXtraction Tool (REX)	Retrospective cohort	1	Jan to Dec 2007	Indiana University Hospital, USA	5694	165000		not stated	not stated	298	not stated	radiology reports, pathology reports	English	Manual annotation	Yes	not stated	not stated	no, compared NLP system to existing registry	patients undergoing resection for IPMN at Indiana University Hospital	1	IPMN	Rule-based NLP	REX uses a combination of regular expressions and algorithms to detect where in text keywords or phrases related to a concept are found. It then examines â€˜windowsâ€™ of words before and after the concept phrase to determine context (i.e. positive, negated, historical, family history, related, etc.).		95.5 (92.3â€“97.5)	PPV	97.5 (94.8â€“98.9)		not stated				Non-random split	Other: no external validation conducted	Unspecified	Unspecified	Unspecified	Unspecified		No	Yes
7111	Davis 2013	Automated extraction of clinical traits of multiple sclerosis in electronic medical records	Consensus	Mary F Davis	2013	Automated extraction of clinical traits of multiple sclerosis in electronic medical records	Journal of the American Medical Informatics Association (JAMIA)		Retrospective cohort	1	Unclear (Maybe 1997-2013)	Vanderbilt University Medical Center (VUMC) , USA	5789	60+899+4890 = 5849		899		4890 (only 100 annotated)	No information	clinical notes, letters, problem lists	English	Manual annotation	Yes	3 (2 reviewers and 1 adjudicator)	median Kappa 0.96 (0.8-1.0)	Vanderbilt Multiple Sclerosis Registry	multiple sclerosis patients	8	clinical subtype; presence of oligoclonal bands; year of diagnosis; Expanded Disability Status Scale (EDSS) score; timed 25-foot walk; year and origin of first neurological symptom; and MS medications	Rule-based NLP	The study built regular expressions for each clinical feature		subtype 88% oligoclonal bands 87% Year of Dx 89% EDSS 94% 25-foot walk 99% Year of first symptom 97% Origin of first symptom 88% meds 95%	Table 4 and 5 listed the scores for each clinical feature. There is no average scores for the method	subtype 98% oligoclonal bands 71% Year of Dx 33% EDSS 81% 25-foot walk 90% Year of first symptom 55% Origin of first symptom 34% meds 64%		subtype 93% oligoclonal bands 78% Year of Dx 49% EDSS 87% 25-foot walk 94% Year of first symptom 70% Origin of first symptom 49% meds 76%				Random split	No information	No	Yes	Yes	No		Yes	Yes
228	Rastegar-Mojarad 2017	Need of informatics in designing interoperable clinical registries.	Consensus	Majid Rastegar-Mojarad	2017	Need of informatics in designing interoperable clinical registries	International Journal of Medical Informatics	not stated	Existing registry	1	1998-2014	Mayo Clinic in Rochester, Minnesot	Not stated, 10,160 visits to clinic	7,123 surgical encounters		not stated	not stated	not stated	not stated	Surgical notes	English	Existing annotated data	No	NA	NA	Gynecology Surgery Registry	surgical encounters recorded in the Gynecology Surgery Registry at Mayo clinic	1	procedure	Text classification	Naive Bayes, Random forest, SVM		0.802		0.946		Positive Class 0.864 Weighted 0.943				Cross-validation	No information	No	No	No	No		No	No
430	Tian 2019	An automated data verification approach for improving data quality in a clinical registry.	Consensus	Qi Tian	2019	An automated data verification approach for improving data quality in a clinical registry	Computer Methods and Programs in Biomedicine	not stated	Existing registry	15 tertiary A-level hospitals	No information	Tertiary A-level hospitals, China	150	No information				150 patients	No information	No information	Chinese	Manual annotation	Yes	3	No information	Chinese Coronary Artery Disease Registry (CCADR)	patients diagnosed with coronary artery disease as determined by examination with computed tomography angiography (CTA)	56 (21 mandatory)	Heart rate* Blood pressure(systolic)* Blood pressure(diastolic)* Height* Weight* Typical angina* Non-chest pain symptoms* Echocardiographic abnormalities* Atypical discomfort* Abnormal ECG* Is hypertension?* Highest blood pressure Effect of treatment for hypertension Is dyslipidemia?* Effect of treatment for dyslipidemia Is diabetes? * Type of diabetes Effect of treatment for diabetes Is stroke* …	Rule-based NLP	44 rules defined				96.14				93.29	accuracy	Random split	No information	No	Yes	No	No		Yes	Yes
7390	M 2021	Privacy-Preserving Deep Learning NLP Models for Cancer Registries	Consensus	MOHAMMED ALAWAD	2020	Privacy-Preserving Deep Learning NLP Models for Cancer Registries	IEEE Transactions on Emerging Topics in Computing	multitask convolutional neural network (MT-CNN)	Existing registry	2 cancer registries	2004-2018	USA	No information	410064		262561	65626	81877	95% were less than 1,500 words	cancer pathology reports	English	Manual annotation	Yes	No information	No information	Cancer registriy	not stated in this paper (registry cohort)	6	The model is used to extract six key cancer char-acteristics â€“ tumor anatomic location site (i.e., site) (70 classes), subsite (313 classes), laterality (7 classes), behavior (4 classes), histology (543 classes), and grade (9 classes)ã€‚	Text classification	Multi-task CNN						privacy preserving model: micro 0.823, macro 0.580, Centralised model: micro 0.827, macro 0.585				Random split	No information	No	No	No	No		Yes	Yes
1689	Percha 2022	Natural language inference for curation of structured clinical registries from unstructured text	Consensus	Bethany Percha	2022	Natural language inference for curation of structured clinical registries from unstructured text	Journal of the American Medical Informatics Association	not stated	Retrospective cohort	1	January 1, 2010, and December 10, 2020	Mount Sinai Health System (New York, NY, USA)	7439	No information		No training		521,449,945 premise-hypothesis comparisons	unique sentence number range from 2 to 19 835. The median number of unique sentences was 374 (IQR: 175â€“778).	clinical, laboratory, or pathology notes	English	Automated annotation	No	N/A	N/A	Breast oncology registry	Patient underwent breast surgery	43	age, site, reconst, neo_adj, sln_bx_left, palpable_right, sln_bx_right, path_dx, palpable_left, genetics, fhx_breast, gravida, hormone_use, smoking, margins_right, margins_left, grade_left, grade_right, image_biop, para, lvi_right, lvi_left, status, prin_finding_left, prin_finding_right, surgery_type_left, ax_dissect_right, fertility_rx, sln_bx_left_n, fhx_ovar, surgery_type_right, sln_bx_right_n…	Natural language inference	Pretrained NLI language model (Albert, BART, XLNet, ELECTRA, RoBERTa)								Maximum entailment score (MES) MES-T was greater than MES-F Alberta 90 BART 121 RoBERTa 126 XLNet 142 ELECTRA 166	Overall Rank Sum	Other: No split. No fine-tune.	No information	No	Yes	No	No		Yes	Yes
260	CheungATM 2023	Developing an Automated Registry (Autoregistry) of Spine Surgery Using Natural Language Processing and Health System Scale Databases.	Consensus	Alexander T. M. Cheung	2023	Developing an automated registry (autoregistry) of spine surgery using natural language processing and health system scale databases	Neurosurgery	Autoregistry	Retrospective cohort	1	last decade (published 2023)	New York University Langone Health	No information	31502 (200 notes manually annotated)		100 operative notes		100 operative notes	No information	operative notes	English	Manual annotation	Yes	3 (2 independent reviewers and the senior author)	No information	Spine surgery registry	Patients with spine procedure	14 predetermined spine procedures and the relevant vertebral levels	Corpectomy,ACDF,ALIF,AxiaLIF,Fusion,Laminectomy,LLIF,Osteotomy,PLIF,TLIF,VCR,Vertebrectomy,Vertebroplasty,XLIF Abbreviations: ACDF = anterior cervical discectomy & fusion; ALIF = anterior lumbar interbody fusion; AxiaLIF = axial lumbar interbody fusion; LLIF = lateral lumbar interbody fusion; PLIF = posterior lumbar interbody fusion; TLIF = transforaminal lumbar interbody fusion; VCR = vertebral …	Rule-based NLP	Regular expressions		0.9189	For total predictions	0.7234	For total predictions	0.81	For total predictions	NPV 99.05%, Accuracy 98.86%, Specificity 99.78%, Cohen Kappa 0.8037	For total predictions	Random split	No information	No	Yes	No	Yes	Future directions include collecting additional spine outcomes data, comparing the regex classifiers against other machine learning models, expanding our codebase to other neurosurgical subspecialties, and ensuring robust engineering for deployment as a reliable institutional resource.	Yes	Yes
247	Macri 2023	A case study in applying artificial intelligence-based named entity recognition to develop an automated ophthalmic disease registry.	Consensus	Carmelo Z Macri	2023	A case study in applying artificial intelligence-based named entity recognition to develop an automated ophthalmic disease registry	Graefe's Archive for Clinical and Experimental Ophthalmology		Retrospective cohort	1	November 2019 to May 2022	Royal Adelaide Hospital, Adelaide, Australia	No information	33455		1539 (1923 total annotated notes - 20% test set)		384 (20% of 1923)	No information	opthalmology outpatient visit notes	English	Manual annotation	Yes	1	N/A	automated ophthalmic disease registry	Ophthalmic diseases	1	ophthalmic diagnostic entities	Named entity recognition	Spacy using sub-word features, Bloom embeddings, and a deep convolutional neural network with residual connections		0.8157		0.8099		0.8128				Random split	No information	No	Yes	No	No		No	Yes
158	Barr 2023	The Development of a Comprehensive Clinicopathologic Registry for Glomerular Diseases Using Natural Language Processing.	Consensus	Bryce Barr	2023	The Development of a Comprehensive Clinicopathologic Registry for Glomerular Diseases Using Natural Language Processing	Canadian Journal of Kidney Health and Disease	not stated	Retrospective cohort	A single centre across Manitoba region	January 1, 2002 to December 31, 2019	Health Sciences Centre in Winnipeg, Manitoba, Canada	2278	2421		10	70 (20+50)	100	not stated	Kidney biopsy pathology reports	English	Manual annotation	Yes	1	No information	Manitoba Glomerular Diseases Registry	Glomerular diseases	38	Personal Health Identification Last name First name Date of birth Age Date biopsy collected / resultreceived Diagnosis Cores Total glomeruli Sclerosed glomeruli Glomeruli with segmental sclerosis Glomeruli with fibrinoid necrosis Glomeruli with cellular crescents Glomeruli with fibrocellular crescents Glomeruli with fibrous crescents IFTA (interstitial fibrosis and tubular atrophy) Intimal fibros…	Rule-based NLP	Regular expressions. An iterative development strategy was used to train the algorithm. This began with 10 annotated biopsies indicating the desired output for each variable from which the algorithm was developed. The algorithm was refined using another sample of 20 biopsies, followed by a third test of 50 biopsies, with biopsies specifically selected to represent a range of pathological diagnose…		No reported		No reported		No reported				Random split	No information	Yes	No	No	Yes	This was a retrospective study but they have plans to create a prospective database with biospecimens that can be linked with biopsy reports and administrative data for further understanding of disease pathways in this population.	Yes	No
142	Raza 2023	Constructing a disease database and using natural language processing to capture and standardize free text clinical information.	Consensus	Shaina Raza	2023	Constructing a disease database and using natural language processing to capture and standardize free text clinical information	Scientific Reports	not stated	Other: case reports from the literature	N/A	March 1, 2022, to June 30, 2022	Canada	5,000 case reports	5,000 case reports		(3000 gold labels -150)		150	No information	COVID case reports	English	Manual annotation	Yes	4	NER 0.75 RE 0.73	COVID-19 disease database	COVID-19 disease	44	GENDER HEIGHT AGE DATE WEIGHT SMOKING RACE_ETHNICITY RELATIVE_DATE DRUG_NAME DURATION ADMISSION_DISCHARGE ALCOHOL SUBSTANCE EMPLOYMENT TIME OXYGEN_THERAPY HEART_DISEASE CLINICAL_DEPARTMENT BLOOD_PRESSURE DISEASE_SYNDROME DOSAGE TREATMENT TEST PSYCHOLOGICAL_CONDITION SYMPTOM RESPIRATION LABOUR_DELIVERY INTERNAL_ORGAN EXTERNAL_BODY_PART PROCEDURE DIABETES VACCINE HYPERLIPIDEMIA HYPERTENSION DEATH_E…	Named entity recognition	Transformer layer-Bi-LSTM-CRF		NER 89% RE 86%	NER: Human evaluation 89%	NER 91% RE 88%	NER: Human evaluation 91%	NER 90% RE 87%	NER: Human evaluation 90%			Cross-validation	Other: external validation of benchmark datasets	Yes	No	No	No		Yes	Yes
140	Bosch 2023	Reliability and Efficiency of the CAPRI-3 Metastatic Prostate Cancer Registry Driven by Artificial Intelligence.	Consensus	Dianne Bosch	2023	Reliability and Efficiency of the CAPRI-3 Metastatic Prostate Cancer Registry Driven by Artificial Intelligence	Cancers	CTcue Data Collector	Retrospective cohort	3	2016-2021	Netherlands	2030 in the first pilot and 9464 in the second pilot	No information		No information	No information	No information	No information	No information	Other: Dutch	Manual annotation	Yes	not stated	NA	Metastatic prostate cancer registry	metastatic hormone-sensitive prostate cancer (mHSPC) and castration-resistant prostate cancer (CRPC	11	Date of initial diagnosis, Type of tumor, Gleason score, Weight, ECOG PS, PSA, Hb, MDT-date, Drug treatment, Start date of drug, Dose of drug	Other: Off-the-shelf software	NA								Accuracy 87.4% for data extraction	See Table 1 for more scores	No information	No information	No	Unspecified	Unspecified	Yes	creation of CAPRI-3 registry	No	No
143	Tavabi 2024	Building large-scale registries from unstructured clinical notes using a low-resource natural language processing pipeline.	Consensus	Nazgol Tavabi	2024	Building large-scale registries from unstructured clinical notes using a low-resource natural language processing pipeline	Artificial Intelligence In Medicine		Retrospective cohort	6 clinics of 1 hospital	2000-2021	Boston, USA	No information	5895 operative notes and 9382 pre-operative notes identified. 500 operative notes and 500 pre-operative notes were randomly selected between 2000 and 2020 and all notes from 2021		800		200	most notes were longer than 512 tokens	operative notes and pre-operative notes	English	Manual annotation	Yes	3	No information	20-year comprehensive registry of anterior cruciate ligament (ACL) reconstruction operations	Patients with anterior cruciate ligament (ACL) reconstruction operations	18	Laterality, Revision, Graft Type, Interference, Endobutton, Tightrope, Medial Meniscus, Lateral Meniscus, Laterality, Inj Mech, Tear Type, Skeletal Age, Ipsi ACL reinjury, MCL Injury, LatMen Injury, MedMen Injury, PCL Injury, PLC Injury,	Text classification	4 models: Sentence Extractor with Keywords (SE-K) with TF-IDF, entence Extractor with Embeddings from doc2vec, BERT and majority vote			Refer to Table 2 for metrics of each variable	SE-K 0.92-1.0 SE-E 0.88-1.0				SE-K 0.94-1.0 SE-E 0.93-1.0	AUROC	Cross-validation	Temporal	No	No	No	Yes		Yes	Yes
9518	Mou 2024	Improving the Quality of Unstructured Cancer Data Using Large Language Models: A German Oncological Case Study	Consensus	Yongli MOU	2024	Improving the Quality of Unstructured Cancer Data Using Large Language Models: A German Oncological Case Study	Digital Health and Informatics Innovations for Sustainable Health Care Systems	Mixtral-8 7B & GPT-4	Retrospective cohort	1	No information	Center for Integrated Oncology (CIO) University Hospital Aachen	50	50		25		25	No information	Pathology Reports (Biopsy reports)	Other: German	Manual annotation	Yes	No information	NA	Cancer registry (no name)	Breast cancer patients	19	Examination Date Submission Number Examined Preparation Type of Biopsy Biopsy Sampling Site Localization Tumor Proof ICD-O3 History Grading Estrogen Positive Cells Estrogen Intensity Estrogen Score Progesterone Positive Cells Progesterone Intensity Progesterone Score HER2 Ki-67 ICD-10 Diagnosis Side	Other: Prompt engineering with LLMs	We feed all associated pathology reports to the LLM, together with a structured data model and a surrounding prompt that instructs the LLM to determine the correct value for each feature of the data model based on the provided pathology reports. Zero-shot, few-shot and chain-of-thought prompting were experimented. As LLMs to power our tool we tried both open-source LLMs such as Mixtral-8Ã—7B and …								GPT-4 Correctness: 1.0-0.78 Completeness: 1.0-0.81 Mixtral-8 Correctness: 1.0-0.41 Completeness: 1.0-0.74		Random split	No information	No	Yes	Yes	No		Yes	Yes
8103	Lee 2024	Automating surgical procedure extraction for society of surgeons adult cardiac surgery registry using pretrained language models.	Consensus	Jaehyun Lee	2024	Automating surgical procedure extraction for society of surgeons adult cardiac surgery registry using pretrained language models	JAMIA Open	Cardiac surgery bidirectional encoder representation from transformers (CS-BERT)	Retrospective cohort	3	2011 to 2023	Cleveland Clinic main campus, Hillcrest and Fairview sites, USA	85922	85922					70.0 Â± 128.3 per operative report	operative reports	English	Existing annotated data	Unspecified	NA	NA	The Society of Thoracic Surgeons (STS) Adult Cardiac Sur- gery registry (STS-ACS)	patients undergoing adult cardiac surgery procedures such as coronary artery bypass grafting (CABG), aortic valve replacement or repair, and mitral valve replacement or repair	94	SP_TV_Native SP_MV_Native SP_Cardiac_Valve_Any SP_MV_Surgery SP_CABG SP_AV_Surgery SP_MV_Replacement SP_AV_Replacement SP_TV_Surgery SP_PV_Replacement SP_MV_Repair SP_AV_Native SP_TAVR SP_MV_Annuloplasty SP_MV_Implant_Type_Annuloplasty_Device SP_TV_Repair SP_TV_Annuloplasty SP_Aorta_Surgery SP_Aorta_Major_Proc SP_AV_Implant_Type_Bioprosthesis SP_Aortic_Root_Asc_Or_Arch SP_Afib_Procedure_Any SP_Ot…	Text classification	fine-tuned BioClinicalBERT to perform multi-label classification task		All: 0.4621 Â± 0.3388 Common: 0.8403 Â± 0.1845 Long-tail: 0.2934 Â± 0.2412	Macro-average	All: 0.4699 Â± 0.3387 Common: 0.8444 Â± 0.1832 Long-tail: 0.3028 Â± 0.2450	Macro-average	All: 0.4554 Â± 0.3389 Common: Macro Avg 0.8417 Â± 0.1838 Long-tail: 0.2970 Â± 0.2432	Macro-average	0.4556 Â± 0.3592	AUPRC	Other: stratified by site, registry version and procedure	Other: both temporal and geographic (different registry versions and different campus site)	Yes	Yes	No	No		Yes	Yes
16902	Dai 2024	Integrating predictive coding and a user-centric interface for enhanced auditing and quality in cancer registry data	Consensus	Hong-Jie Dai	2024	Integrating predictive coding and a user-centric interface for enhanced auditing and quality in cancer registry data	Computational and Structural Biotechnology Journal	Hybrid Neural Symbolic System	Retrospective cohort	1	January 1, 2018 and December 31, 2020	Kaohsiung Medical UniÂ­versity Chung-Ho Memorial Hospital (KMUH) in Taiwan,	507	7378 (path reports and image reports)		5902(80%)	NA	1476(20%)	Not mentioned	Pathology reports, image reports	Chinese	Manual annotation	Unspecified	4	Kappa value k is 0.842	Taiwan Cancer Registry Center (TCRC)	lung cancer patients (diagnostic codes for lung cancer (ICD-O-3: C33, C34))	30	AJCC Edition Date of First Surgical Procedure Diagnostic Confirmation Date of Initial Diagnosis Other Staging System Clinical Other Staging Group SSF2 Laterality Date of First Microscopic Confirmation Pathologic Stage Descriptor SSF7 Surgical Margins Behavior Code Grade Pathological Pathologic M Pathologic N Scope of Regional Lymph Node Surgery Pathologic T Clinical Stage Descriptor Grade Clinica…	Named entity recognition	Neural Symbolic System (hybrid: deep learning and rule-based). RoBERTa as word embedding representation. model is BiLSTM+CRF		Neural Symbolic System 0.86 - 1.000	refer to Table 4 for details	Neural Symbolic System 0.848 - 1.000		Neural Symbolic System 0.858 - 1.000				Random split	Temporal	No	No	No	Yes	The system was delivered as a web service to Kaohsiung Medical University Hospital (KMUH), where it accepted patient reports via an API, inferred the codes for target coding items, and provided predicted outputs to the user interface used by cancer registrars to aid their coding work	Yes	Yes
[truncated: 18 more columns]
